# Supplementary material for: Roles of RIN and ethylene in tomato fruit ripening and ripening‐associated traits
Source: New Phytol. 2019 Dec 31;226(2):460–75. doi: 10.1111/nph.16362 (PMC7154718; doi:10.1111/nph.16362)
Supplement: Supplementary file 2 — Table S3 Volatile components of AC, RIN‐CRISPR‐1 and RIN‐CRISPR‐2 tomato fruits at B, B+5 and B+10 stages. Please note: Wiley Blackwell are not responsible for the content or functionality of any Supporting Information supplied by the authors. Any queries (other than missing material) should be directed to the New Phytologist Central Office. [file NPH-226-460-s002.xls]

## Sheet: Information for publication
New Phytologist Supporting Information Table S3
Article title: Roles of RIN and ethylene in tomato fruit ripening and ripening-associated traits
Authors: Shan Li, Benzhong Zhu, Julien Pirrello, Changjie Xu, Bo Zhang, Mondher Bouzayen, Kunsong Chen, Donald Grierson
Article acceptance date: 1 December 2019

## Sheet: Volatile components
Components	CAS	Consumer liking	Precusor	AC-B (ng/gFW)	SD	AC-B+5 (ng/gFW)	SD	AC-B+10 (ng/gFW)	SD		RIN-CRISPR-1-B (ng/gFW)	SD	RIN-CRISPR-1-B+5 (ng/gFW)	SD	RIN-CRISPR-1-B+10 (ng/gFW)	SD		RIN-CRISPR-2-B (ng/gFW)	SD	RIN-CRISPR-2-B+5 (ng/gFW)	SD	RIN-CRISPR-2-B+10 (ng/gFW)	SD
Phenylethyl Alcohol	000060-12-8	Positive	Amino acid	16.6741	3.86731	100.732	37.2281	96.5497	25.3417		0.159956	0.277051	0	0	18.2012	2.80994		0	0	0.0742553	0.128614	24.5201	11.2516
Hexanal	000066-25-1	NS	Lipid	3149.56	869.775	11065.7	6393.11	21801.3	2693.96		2548.17	1000.58	5074.91	2227.02	5769.67	1072.94		2157.3	334.204	5404.45	1221.65	10982.2	4527.6
Trichloromethane	000067-66-3			3259.85	143.261	1532.11	605.309	1988.49	397.562		3414.54	1066.89	2267	402.113	1993.11	697.876		2538.78	683.547	3319.81	1342.54	3619.62	1596.53
Benzene	000071-43-2			264.621	15.03	59.7539	20.3215	41.249	11.8448		310.257	80.8183	206.547	44.1574	165.354	25.3292		202.071	31.1947	219.176	32.7791	274.918	202.513
1,6-Octadien-3-ol, 3,7-dimethyl-	000078-70-6			371.156	40.0457	248.638	143.01	75.8625	15.5573		290.906	40.9593	293.585	37.8015	212.102	35.6753		178.556	5.27708	251.624	10.3404	181.988	51.9926
3-Buten-2-one, 4-(2,6,6-trimethyl-1-cyclohexen-1-yl)-, (E)-	000079-77-6	NS	Carotenoid	118.012	35.9731	169.797	50.7868	194.008	19.3628		1.29504	2.24308	93.7822	11.1915	65.3622	15.224		0	0	63.5089	27.9422	86.0242	6.8477
2-hydroxy-Benzaldehyde	000090-02-8	Positive	Amino acid	0	0	0	0	23.9815	2.74088		0	0	0	0	0	0		0	0	0	0	0	0
Phenol, 2-methoxy-	000090-05-1	NS	Amino acid	42.4614	4.51508	60.5131	6.95038	48.4706	6.34344		25.9191	5.71109	0.20119	0.348472	0	0		36.2396	11.0178	0	0	1.76567	0.771035
Benzene, 1,2-dichloro-	000095-50-1			76.4981	67.1998	87.274	8.37875	98.2715	11.2103		27.7129	18.2859	78.2367	9.95495	111.579	12.5489		46.0362	5.34088	86.5877	8.34121	189.958	68.2873
Benzaldehyde	000100-52-7	Positive	Amino acid	151.895	37.8526	422.97	65.0937	343.724	86.9673		153.76	60.8289	140.108	35.3978	139.667	18.2327		109.854	14.9423	143.518	39.3186	183.373	40.999
1-Hexanol, 2-ethyl-	000104-76-7			101.769	13.1938	73.3575	3.63718	62.275	4.62832		104.754	31.3197	69.5911	15.5909	63.5913	6.21256		84.7901	4.60554	133.699	35.2603	147.367	55.4272
2,6-Octadienal, 3,7-dimethyl-, (Z)-	000106-26-3			57.6566	32.6227	486.317	337.206	143.786	38.9591		0.888726	1.53932	33.266	3.00364	82.6892	54.1106		0	0	31.2197	4.63564	97.8953	18.8405
5-Heptenal, 2,6-dimethyl-	000106-72-9			0	0	18.0731	5.9156	20.6847	3.23176		0	0	0	0	0	0		0	0	0	0	0	0
Cycloheptasiloxane, tetradecamethyl-	000107-50-6			127.812	45.1826	188.883	98.9209	162.533	25.8747		131.024	101.213	180.177	102.979	195.784	80.2101		98.9185	14.1946	132.139	35.2518	243.597	94.8005
Cyclohexane, methyl-	000108-87-2			173.613	151.726	546.434	61.2055	1387.12	234.848		0	0	2.64929	4.5887	433.899	60.5515		0	0	4.48079	3.90383	372.244	111.635
Toluene	000108-88-3			1261.59	162.297	675.532	125.261	498.132	15.5535		1405.92	6.55003	552.665	51.316	479.672	103.795		685.991	94.4153	586.859	100.307	482.274	185.357
5-Hepten-2-one, 6-methyl-	000110-93-0	Positive	Carotenoid	1582.26	402.202	14949.8	2689.58	4039.86	917.196		962.615	8.1853	796.999	213.291	2344.81	700.767		310.663	16.5179	575.875	192.993	2181.82	225.746
1-Heptanol	000111-70-6			373.171	39.5756	386.453	1.957	383.679	53.3412		462	161.411	386.521	50.1817	382.321	22.8244		351.47	11.982	441.26	137.994	459.109	114.374
Heptanal	000111-71-7	Positive	Lipid	0	0	316.885	27.6948	458.24	26.1901		0	0	238.694	62.4556	249.055	69.4604		0	0	303.478	34.7688	201.062	48.2504
1-Octanol	000111-87-5			55.075	10.7036	76.4161	17.6482	126.446	7.20541		81.0788	23.3095	73.9307	31.8255	65.5782	4.05056		45.108	1.89827	93.13	2.40038	106.973	6.10734
Formic acid, octyl ester	000112-32-3			0	0	0	0	75.6727	9.39742		0	0	0.117992	0.204367	0.11802	0.204417		0	0	0	0	0	0
Methyl salicylate	000119-36-8	NS	Amino acid	229.462	19.2013	483.203	21.6152	521.913	129.409		530.041	121.373	700.546	125.537	576.032	202.068		704.908	527.33	662.919	139.623	842.383	200.103
Benzeneacetaldehyde	000122-78-1	Positive	Amino acid	11.8573	4.84217	45.9325	8.37412	27.2249	3.99811		1.7209	0.980678	0	0	2.98539	0.170839		0	0	0	0	5.98355	0.363806
Nonanal	000124-19-6	Positive	Lipid	174.526	63.8212	126.046	42.7405	204.277	47.3139		193.863	60.8472	232.818	15.1325	112.966	17.2817		113.831	8.13583	218.303	59.2586	276.172	120.521
1-Cyclohexene-1-carboxaldehyde, 2,6,6-trimethyl-	000432-25-7			175.698	25.1371	661.749	24.568	216.687	34.6673		152.545	71.5967	222.944	139.219	166.408	59.1832		50.275	18.2	167.208	76.4053	201.128	32.4866
1-Fluorononane	000463-18-3			1.04381	1.80793	0	0	57.5622	17.7693		0	0	25.8052	4.52089	34.3076	2.45517		0.541097	0.472598	19.7084	13.6078	24.5995	15.1649
Benzene, 1-methyl-2-(1-methylethyl)-	000527-84-4			86.2762	4.87121	60.5178	16.6974	0	0		0.72526	1.25619	34.9917	8.71756	59.5932	11.7254		0	0	52.4518	12.934	51.2724	23.8338
Cyclohexasiloxane, dodecamethyl-	000540-97-6			158.265	25.751	186.815	42.2462	178.111	42.561		152.719	88.0401	138.907	48.663	178.615	23.6285		166.25	85.4677	174.864	46.9034	225.674	20.5048
Cyclopentasiloxane, decamethyl-	000541-02-6			277.11	23.1861	315.343	49.4895	459.822	84.2936		201.797	48.0835	247.52	65.4487	582.542	24.8789		251.13	73.0409	290.958	80.004	466.656	180.405
Cyclotrisiloxane, hexamethyl-	000541-05-9			39.5635	2.14325	51.7757	8.17052	60.5305	11.8318		0	0	16.8988	29.2695	59.971	5.70868		0	0	41.5987	36.0661	76.5493	10
.beta.-Phellandrene	000555-10-2			389.233	63.7998	311.519	202.864	0	0		245.796	7.67145	200.503	18.5831	0	0		339.397	72.111	270.769	65.0431	0.0243089	0.0421043
Cyclotetrasiloxane, octamethyl-	000556-67-2			505.292	128.073	857.772	200.736	1008.49	302.089		764.315	421.673	624.217	159.726	867.352	328.206		652.101	246.369	684.335	248.797	1340.58	468.205
3-Hexen-1-ol, (Z)-	000928-96-1	Positive	Lipid	99.0325	28.383	133.319	3.01414	182.606	26.9879		88.5033	20.731	84.9426	10.6184	101.37	34.5796		102.971	38.9815	126.401	21.3156	143.829	54.6995
2-Pentenal, (E)-	001576-87-0	Positive	Lipid	0.479239	0.830066	0	0	554.673	20.9549		0	0	0	0	120.638	28.9513		0	0	0	0	187.63	24.9848
Cyclohexane, ethyl-	001678-91-7			0	0	210.949	46.7095	441.514	24.7673		0	0	0	0	0	0		0	0	0	0	0	0
Cyclohexanone, 2,2,6-trimethyl-	002408-37-9			65.3752	19.7592	65.8828	7.56465	31.1534	11.7994		50.6013	14.8928	54.8004	24.525	39.0311	11.1015		19.5958	2.78811	39.8356	17.3334	52.6547	14.287
1-Octen-3-ol	003391-86-4			242.213	5.10316	414.737	27.8053	489.185	40.6746		643.966	225.53	478.954	202.427	385.117	53.8054		198.756	27.4633	380.554	46.5698	484.711	159.767
Furan, 2-pentyl-	003777-69-3			52.829	5.89856	160.776	30.196	544.66	147.245		63.9535	13.0372	95.1541	30.1969	128.128	48.3691		79.621	26.7384	198.305	34.9131	423.377	148.709
5,9-Undecadien-2-one, 6,10-dimethyl-, (E)-	003796-70-1			270.289	84.4483	512.358	247.079	1052.21	125.05		319.602	132.65	98.3602	106.175	80.3611	17.6268		60.4727	52.5132	60.1081	21.3984	58.6259	51.9081
2,4-Heptadienal, (E,E)-	004313-03-5			60.667	26.1608	194.71	98.0103	190.285	56.0295		0	0	69.8993	26.6268	67.0714	16.8756		0	0	39.5033	34.7409	67.3842	116.713
3-Hexenal	004440-65-7			0	0	1018.66	392.994	4243.85	750.307		0	0	590.64	207.819	880.732	210.146		0	0	855.045	210.095	2539.43	1174.4
Cyclohexanol, 2,6-dimethyl-	005337-72-4			17.0997	6.05032	75.7198	10.4244	54.366	1.33789		0	0	27.5482	2.12123	0	0		0	0	25.0945	2	0	0
2-Hexenal, (E)-	006728-26-3	NS	Lipid	6591.8	1872.84	14817.6	6001.62	13350.8	3073.96		5297.98	2594.92	10008.9	2500.72	9304.32	1414.79		5472.51	436.023	11364.2	3621.09	14840.5	5920.03
Hexanedioic acid, bis(1-methylethyl) ester	006938-94-9			39.7291	3.57222	67.5217	15.9956	168.796	63.0346		16.6323	5.11156	11.8096	8.03589	16.2821	2.4475		8.5611	2.00477	17.2349	4.32677	25.3927	15.5644
2(4H)-Benzofuranone, 5,6,7,7a-tetrahydro-4,4,7a-trimethyl-	015356-74-8			13.2628	4.75602	25.9955	18.6307	14.5898	0.929862		8.63419	4.44242	6.04225	5.33411	6.25206	5.44386		0	0	1.89455	3.28145	2.2667	3.92603
1,4,7,10,13,16-Hexaoxacyclooctadecane	017455-13-9			688.3	538.27	1279.4	655.467	894.567	388.404		1003.47	363.09	748.626	173.74	1327.64	444.573		980.677	41.2711	595.285	16.4602	649.272	219.982
2-Decen-1-ol, (E)-	018409-18-2			0	0	0	0	102.257	40.1926		3.33288	3.22658	0	0	0	0		0	0	1.33494	2.31218	0	0
2-Isobutylthiazole	018640-74-9	Positive	Amino acid	57.0695	15.4119	86.0962	38.2167	724.665	67.2227		0	0	0	0	0	0		0	0	0	0	0	0
2-Heptenal, (E)-	018829-55-5	Positive	Lipid	984.537	286.583	939.549	188.022	1466.81	38.8414		605.645	55.4029	526.846	85.2313	713.498	68.4252		539.991	95.5958	647.607	79.9068	851.592	175.186
Methyl ethyl cyclopentene	019780-56-4			212.967	66.9668	240.476	6.24605	139.788	30.1718		145.603	17.5982	204.975	31.2742	225.864	8.62191		194.979	18.1083	236.551	84.6125	143.539	18.1771
3-Buten-2-one, 4-(2,2,6-trimethyl-7-oxabicyclo[4.1.0]hept-1-yl)-	023267-57-4			30.8205	12.4214	86.4774	54.993	95.4476	5.13822		10.6037	2.60487	34.5044	2.24989	26.8818	3.67756		0	0	22.6936	6.84441	40.4064	4.28285
2,4-Decadienal, (E,E)-	025152-84-5	NS	Lipid	0	0	51.4612	9.77559	165.657	30.6853		10.3256	1.42896	19.5925	2.48655	25.4727	2.72385		25.1217	15.8623	24.7182	16.3148	101.685	11.8262
2-Octanol, 3-methyl-	027644-49-1			14.9596	12.9557	23.7437	22.385	28.4445	2.43538		27.6146	6.25797	25.8388	6.70756	24.3352	2.17469		58.3677	9.94636	85.1913	3.9552	25.822	2.26991
15-Crown-5	033100-27-5			196.68	31.1228	443.089	109.436	342.456	66.5049		182.034	121.324	152.084	53.6597	276.107	74.7327		41.7601	29.347	36.1763	13.1776	460.682	210.258
(18S,19S)-18,19-Dihydroxy-1,4,7,10,13,16-hexaoxocycloencosane	077887-94-6			0	0	0	0	243.614	65.7564		0	0	0	0	0	0		0	0	0	0	0	0
3-Hydroxymandelic acid, ethyl ester, di-TMS	1000071-88-9			0	0	0.00192	0.00332554	267.356	53.4878		0.0993451	0.172071	0.124559	0.215743	3.10043	5.3701		0.255556	0.442636	0.165902	0.28735	1.43739	2.48964
6-Hepten-1-ol, 2-methyl-	1000132-12-0			0	0	0	0	89.9799	18.0607		0	0	0	0	0	0		0	0	0	0	0	0
Oxime-, methoxy-phenyl-_	1000222-86-6			0	0	267.74	47.3261	303.632	158.122		0	0	0	0	0	0		0	0	0	0	0	0
Octaethylene glycol	1000289-34-2			1484.58	771.017	1262.06	501.087	853.075	475.334		2011.05	807.782	2001.51	341.934	829.563	75.8714		2203.12	283.194	3147.65	725.218	1524.31	132.065
Fumaric acid, decyl 3-methylbut-3-enyl ester	1000348-90-9			0	0	0	0	110.85	17.8568		0	0	0	0	0	0		0	0	0	0	0	0
NS indicated no significance for consumer liking, evaluated based on Klee and Tieman, 2018, Zhang et al., 2016
Legend
Table S3 Volatile components of AC, RIN-CRISPR-1 and RIN-CRISPR-2 tomato fruits at B, B+5 and B+10 stages.
Reference
Klee HJ, Tieman DM (2018) The genetics of fruit flavour preferences. Nat Rev Genet 19: 347-356.
Zhang B, Tieman DM, Jiao C, Xu Y, Chen K, Fei Z, Giovannoni JJ, Klee HJ. 2016. Chilling-induced tomato flavor loss is associated with altered volatile synthesis and transient changes in DNA methylation. PNAS 113: 12580-12585.
